# Supplementary material for: MG-Pe: A Novel Galectin-3 Ligand with Antimelanoma Properties and Adjuvant Effects to Dacarbazine
Source: Int J Mol Sci. 2022 Jul 11;23(14):7635. doi: 10.3390/ijms23147635 (PMC9317553; doi:10.3390/ijms23147635)
Supplement: Supplementary file 1 [file ijms-23-07635-s001.zip]

Archive with 1 entries (1 files):
- ijms-1775439-supplementary.pdf
